# Supplementary material for: SARS-CoV-2 Nucleocapsid Plasma Antigen for Diagnosis and Monitoring of COVID-19
Source: Clin Chem. 2021 Oct 4;68(1):204–13. doi: 10.1093/clinchem/hvab216 (PMC8522398; doi:10.1093/clinchem/hvab216)
Supplement: hvab216_Supplementary_Data [file hvab216_supplementary_data.zip]

Archive with 2 entries (2 files):
- MSDP_ClinChemRev3_Supp_082921_reviewed_bap09052021.docx
- SuppFig6.pdf
